# Supplementary material for: Dataset of longitudinal analysis of tear cytokine levels, CD4, CD8 counts and HIV viral load in dry eye patients with HIV infection
Source: Data Brief. 2017 Feb 3;11:152–4. doi: 10.1016/j.dib.2017.01.014 (PMC5310198; doi:10.1016/j.dib.2017.01.014)
Supplement: Supplementary file 2 — Table 1: Longitudinal data of 41 cytokines levels (average and minimum–maximum concentrations) in the tear film of dry eye patients with HIV infection. [file mmc1.xlsx]

## Sheet: Table 1
Analyte	Visit 1		Visit 2		Visit 3
	Average	Min - Max	Average	Min - Max	Average	Min - Max
EGF	3310.42	535.66-9848.33	3786.23	640.08-10753.26	3690.99	704.98-15982.81
Eotaxin	282.65	16.18-1017.44	268.91	16.18-576.36	224.25	61.07-535.71
FGF-2	910.34	286.80-2222.18	1070.63	201.19-4515.81	924.23	201.19-2619.30
Flt-3L	659.01	114.47-1797.71	723.64	0.00-2802.64	640.11	114.47-2316.72
Fractalkine	7170.21	1297.04-30147.02	8451.85	336.37-65118.19	5429.25	0.00-28508.42
G-CSF	2162.34	0.00-8448.41	3415.66	361.01-17110.13	2320.2	304.44-16366.34
GM-CSF	128.12	0.00-785.46	134.64	37.73-538.82	101.71	13.21-236.88
GRO	28333.1	3804.45-136241.99	45509.9	9336.78-250506.84	35032.4	1050.01-144559.67
IFNa2	1223.75	0.00-6534.17	1431.22	122.63-8819.88	870.88	155.16-2760.35
IFNg	151.16	4.67-1054.13	243.09	4.67-1420.96	148.83	9.17-1185.62
IL-10	122.67	0.00-584.30	153.53	27.24-850.12	103.74	22.19-306.70
IL-12 p40	304.75	0.00-1365.49	373.99	70.60-2133.73	264.75	66.48-654.19
IL-12 p70	208.13	0.00-877.34	235.52	27.13-1146.33	164.77	42.80-593.47
IL-13	915.83	10.48-3510.02	1032.96	0.00-4164.02	756.11	48.44-2572.85
IL-15	125.66	14.54-332.41	155.12	0.00-755.62	128.29	29.48-436.88
IL-17A	176.66	0.00-460.00	209.57	46.01-531.52	169.66	51.46-403.79
IL-1a	425.96	76.42-1159.07	422.96	79.85-1359.34	337.49	0.00-1428.55
IL-1b	65.95	9.32-177.93	81.89	15.17-299.47	60.32	0.00-117.31
IL-1ra	204297	0.00-570817.17	268947	39222.96-833048.34	225420	3494.72-481732.99
IL-2	76.02	0.00-188.83	92.69	34.20-393.03	66.4	6.70-153.09
IL-3	43.04	0.00-107.71	39.33	16.80-91.32	33.84	12.64-80.14
IL-4	414.21	0.77-2156.03	446.05	11.71-1659.79	287.35	53.80-929.16
IL-5	103.6	0.00-769.74	115.01	10.34-444.71	81.83	14.04-311.39
IL-6	187.9	0.00-707.70	1034.44	39.13-17313.72	247.73	20.41-1137.87
IL-7	571.41	58.07-2181.92	651.91	32.73-2804.18	498.39	0.00-2319.70
IL-8	3444.48	388.51-31913.73	5658.18	522.86-32526.10	2901.46	0.00-17666.24
IL-9	59.23	0.00-177.96	60.62	22.97-231.42	45.3	30.10-76.54
IP-10	189865	15557.63-698769.27	382044	40284.11-5524652.16	183619	6762.13-815830.74
MCP-1	4245.27	192.63-31501.03	4881.73	1540.34-24180.36	5714.31	2154.00-42694.44
MCP-3	361.07	73.03-890.82	444.9	85.22-2215.72	356.28	0.00-1012.29
MDC	1323.88	175.86-6481.63	1588.49	389.05-6418.47	1368.54	137.91-4771.57
MIP-1a	698.14	0.00-4592.49	448.4	133.65-868.21	299.37	153.50-701.66
MIP-1b	454.41	110.78-5981.42	506.02	63.82-2493.68	294.27	0.00-1251.41
PDGF-AA	5607.18	165.97-14971.47	5852.3	584.26-21249.65	5246.88	1189.32-19089.42
PDGF-BB	3289.1	394.39-12847.70	4518.49	1110.59-23064.06	2904.67	0.00-6509.16
RANTES	1919.21	100.28-9014.00	2446.68	185.61-21415.48	1388.82	18.67-10418.75
sCD40L	963.51	163.03-3175.02	1335.82	176.42-7149.30	946.09	41.43-2959.61
TGF-a	539.97	0.00-1471.73	553.79	90.08-1486.06	505.58	93.42-1593.16
TNFa	68.4	2.43-549.70	65.98	4.75-318.27	32.99	0.00-186.39
TNFb	149.59	14.79-654.74	172.71	66.93-726.02	131.76	0.00-400.08
VEGF	2293.75	598.21-6857.51	2762.48	818.75-12521.90	2146.06	198.25-10417.13
