# Supplementary material for: Dataset of longitudinal analysis of tear cytokine levels, CD4, CD8 counts and HIV viral load in dry eye patients with HIV infection
Source: Data Brief. 2017 Feb 3;11:152–4. doi: 10.1016/j.dib.2017.01.014 (PMC5310198; doi:10.1016/j.dib.2017.01.014)
Supplement: Supplementary file 3 — Table 2: Longitudinal data of blood CD4 and CD8 counts and HIV viral load in dry eye patients with HIV infection. [file mmc2.xls]

## Sheet: Dry eye patients data
Sr. No.	ID	AGE	Gender	International Dry Eye Workshop disease severity grading	Visit 1										Visit 2										Visit 3
					Visit 1/month 0	Schirmer right (mm/ 5min)	Schirmer left (mm/ 5min)	CD4 cells/UL	%	CD8 cells/UL	%	viral load	Viral Load, copies/mL	HIV Load Log	Visit 2/month 3	Schirmer right (mm/ 5min)	Schirmer left (mm/ 5min)	CD4 cells/UL	%	CD8 cells/UL		Viral Load	Viral Load, copies/mL	HIV Load Log	Visit 3/month 6	Schirmer right (mm/ 5min)	Schirmer left (mm/ 5min)	CD4 cells/UL	%	CD8 cells/UL	%	Viral load	Viral Load, copies/mL	HIV Load Log
1	TH001-YSL	54	M	1	2012-11-23	20	20	119	7	1085	66	detected	286	2.46	Missed Visit										2013-04-03	30	35	179	8	1391	66	detected	<40	<1.60
2	TH002-RSR	57	M	1	2012-11-23	15	15	98	6	1428	80	detected	8722	3.94	2013-02-15	18	5	Not done	NA	Not done	NA	not detected	-	-	2013-05-29	9	6	177	8	1749	35	detected	306	2.49
3	TH003-DSJ	48	M	1	2012-12-28	17	19	181	10	932	52	not detect	-	-	2013-02-19	20	14	243	11	1146	51	not detected	-	-	2013-07-24	4	4	357	17	1081	50	Not done	NA	NA
4	TH004-WCK	46	M	3	2012-12-28	5	5	473	15	1297	41	not detect	-	-	Missed Visit										2013-06-12	13	15	435	15	1202	40	not detected	-	-
5	TH005-MMM	42	M	1	2013-01-02	18	31	159	10	1126	69	Not done	NA	NA	2013-05-08	18	15	213	15	814	58	detected	<40	<1.60	2013-08-14	5	4	227	20	670	58	detected	45	1.66
6	TH006-GSK	71	M	1	2013-01-04	20	29	516	23	1176	53	not detect	-	-	Missed Visit										2013-09-06	9	6	450	23	1032	53	not detected	-	-
7	TH007-APM	44	M	2	2013-01-04	10	25	156	9	764	46	detected	<40	<1.60	2013-05-31	14	21	191	11	902	50	detected	83	1.92	2013-10-25	10	12	199	12	825	48	detected	<40	<1.60
8	TH008-TPK	62	M	3	2013-01-09	3	3	112	3	1755	45	detected	15259	4.18	2013-03-15	8	20	153	4	2125	51	Not done	NA	NA	2013-06-07	4	16	195	4	2917	58	Not done	NA	NA
9	TH009-YYW	58	M	2	2013-01-16	6	6	289	20	459	32	Not done	NA	NA	2013-04-15	9	7	Not done	NA	Not done	NA	Not done	NA	NA	2013-07-24	6	2	330	25	440	33	not detected	-	-
10	TH010-TCS	39	M	2	2013-01-16	20	7	87	4	926	38	Not done	NA	NA	2013-04-16	35	24	82	3	859	29	not detected	-	-	2013-08-21	32	7	132	5	919	34	detected	<40	<1.60
11	TH011-CKT	65	M	2	2013-01-16	6	6	25	8	180	56	detected	702500	5.85	2013-04-12	5	4	<20	8	109	68	Not done	NA	NA	Missed Visit
12	TH012-LCH	45	M	3	2013-01-18	7	4	23	4	208	41	detected	1708000	6.23	2013-04-19	3	2	222	10	824	38	detected	105	2.02	Missed Visit
13	TH013-FSM	51	M	2	2013-02-01	10	6	108	14	417	53	detected	<40	<1.60	Missed Visit										2013-09-09	15	17	92	13	226	32	not detected	-	-
14	TH014-LCM	42	M	4	2013-02-06	1	2	86	10	458	54	Not done	NA	NA	2013-05-29	2	2	90	11	427	50	not detected	-	-	2013-08-21	2	0	80	10	422	52	not detected	-	-
15	TH015-LTK	72	M	3	2013-02-20	2	10	130	14	351	38	not detect	-	-	2013-05-16	1	5	135	14	379	39	Not done	NA	NA	2013-11-18	12	7	147	13	412	37	not detected	-	-
16	TH016-JR	59	M	1	2013-02-22	34	>35	<20	1	419	72	detected	354900	5.55	2013-06-07	2	4	111	8	873	65	detected	45	1.65	2013-12-06	10	15	148	8	1195	67	not detected	-	-
17	TH017-LAB	59	M	1	2013-03-01	15	25	72	8	502	55	detected	<40	<1.60	Missed Visit										2013-07-12	4	4	90	9	517	53	not detected	-	-
18	TH018-YBS	56	M	2	2013-03-06	15	5	294	22	779	58	not detect	-	-	Missed Visit										2013-08-21	17	11	294	22	779	58	not detected	-	-
19	TH019-HCK	56	M	2	2013-03-06	15	5	129	7	1140	63	detected	359	2.56	2013-06-27	5	1	120	7	915	54	detected	<40	<1.60	2013-12-23	0	1	168	7	1269	54	not detected	-	-
20	TH021-TCK	39	M	1	2013-03-13	34	13	80	4	912	50	detected	52	1.71	withdraw										withdraw
21	TH022-YSC	48	M	3	2013-03-27	6	4	775	41	621	33	Not done	NA	NA	Missed Visit										2013-09-06	8	5	Not done	NA	Not done	NA	not detected	-	-
22	TH023-WCL	47	M	1	2013-03-27	35	26	206	11	621	35	Not done	NA	NA	2013-07-04	1	8	253	13	716	37	detected	<10	<1.0	2013-09-20	6	4	323	13	781	32	Not done	NA	NA
23	TH024-WK	67	M	1	2013-04-03	17	17	69	5	631	49	not detect	-	-	2013-07-03	14	11	132	7	908	46	not detected	-	-	2013-10-02	11	15	90	6	614	43	not detected	-	-
24	TH025-KYH	49	M	1	2013-04-03	35	35	332	22	483	31	not detect	-	-	2013-07-12	16	23	Not done	NA	Not done	NA	not detected	-	-	2013-10-22	36	30	293	25	315	28	Not done	NA	NA
25	TH026-TCH	61	M	3	2013-04-05	5	3	281	31	325	35	not detect	-	-	2013-07-17	7	9	Not done	NA	Not done	NA	Not done	NA	NA	2013-10-04	29	14	345	31	383	34	not detected	-	-
26	TH027-LKS	45	M	1	2013-04-10	25	15	215	15	753	52	detected	191200	5.28	2013-07-05	4	6	182	11	833	50	detected	380	2.58	2013-10-30	5	1	256	13	1185	59	detected	<40	<1.60
27	TH028-TBC	31	M	1	2013-04-17	23	18	48	10	411	84	detected	>10000	>7.00	2013-07-10	34	9	26	9	239	86	not detected	-	-	2013-10-23	21	6	27	9	246	83	detected	128	2.11
28	TH029-LPK	38	M	3	2013-04-24	4	18	266	22	638	53	Not done	NA	NA	Missed Visit										2013-12-13	1	7	348	24	788	54	not detected	-	-
29	TH030-SBA	41	M	1	2013-04-24	>35	20	294	14	1055	51	not detect	-	-	withdraw										withdraw
30	TH031-SJH	51	M	1	2013-04-24	29	24	766	27	1125	39	not detect	-	-	2013-08-15	23	34	Not done	NA	Not done	NA	Not done	NA	NA	2013-12-30	19	18	696	25	1086	39	Not done	NA	NA
31	TH032-LWS	41	M	4	2013-04-26	2	1	40	11	165	47	detected	621800	5.79	patient died										patient died
32	TH033-OPH	44	M	3	2013-04-26	2	2	<20	1	806	84	Not done	NA	NA	2013-07-03	0	0	76	4	1362	77	detected	67	1.82	2013-10-04	3	1	96	5	1474	74	detected	<40	<1.60
33	TH034-YKS	54	M	3	2013-05-08	24	25	640	29	831	38	detected	86	1.93	2013-09-06	10	12	Not done	NA	Not done	NA	Not done	NA	NA	2013-12-26	9	9	Not done	NA	Not done	NA	not detected	-	-
34	TH035-NCS	56	M	2	2013-05-15	5	9	139	9	892	56	detected	60	1.78	2013-08-19	3	7	162	10	886	52	detected	<40	<1.60	2013-11-08	5	5	183	11	887	53	detected	49	1.69
